# Supplementary material for: Age-related change in mammographic breast density of women without history of breast cancer over a 10-year retrospective study
Source: PeerJ. 2023 Feb 14;11:e14836. doi: 10.7717/peerj.14836 (PMC9936867; doi:10.7717/peerj.14836)
Supplement: Supplemental Information 2 [file peerj-11-14836-s002.txt]

Categorical Data of raw data


history (column: F)
1: Have a medical History of breast or gynecology
2: No history


Breast density (column: G)
1: Fatty
2: Scattered
3: Heterogeneously dense
4: Extremely dense
